# Supplementary material for: Five New Phyllachora Species from Tar Spot Fungi on Poaceae in Sichuan China
Source: J Fungi (Basel). 2025 Mar 7;11(3):208. doi: 10.3390/jof11030208 (PMC11943046; doi:10.3390/jof11030208)
Supplement: Supplementary file 1 [file jof-11-00208-s001.zip › Table S1.xlsx]

## Sheet: s1
Colleting	Host	Collecting date	site	Lo Ngitud E, latitud E	Elevation
MYL293	Festuca rubra	2021-10-19	Aba Tibetan Qiang Autonomous Prefecture, Li County, Miyaluo	31°43′7′′ N, 102°48′19′′ E	3500m
MYL295	Imperata cylindrica	2021-10-19	Aba Tibetan Qiang Autonomous Prefecture, Li County, Miyaluo	31°43′7′′ N, 102°48′19′′ E	3500m
XQDXG258	Lolium perenne	2021-10-20	Aba Tibetan Qiang Autonomous Prefecture，Wenchuan County, Xiqiang Valley	31°29′27′′ N, 103°37′1′′ E	1500m
XQDXG286	Lolium perenne	2021-10-20	Aba Tibetan Qiang Autonomous Prefecture，Wenchuan County, Xiqiang Valley	31°29′27′′ N, 103°37′1′′ E	1500m
LHS6	Setaria palmifolia	2022-07-11	China, Sichuan Province, Meishan City, Danling County, Longhu Mountain,	30°3′52′′ N, 103°28′45′′ E	623m
LHS13	Setaria palmifolia	2022-07-11	China, Sichuan Province, Meishan City, Danling County, Longhu Mountain,	30°3′52′′ N, 103°28′45′′ E	623m
LHS21	Setaria palmifolia	2022-07-11	China, Sichuan Province, Meishan City, Danling County, Longhu Mountain,	30°3′52′′ N, 103°28′45′′ E	623m
HLC1	Calamagrostis epigeios	2022-11-17	China, Sichuan Province, Ganzi Tibetan Autonomous Prefecture, Luding County, Hualin Village	29°43′44″N, 102°17′38″ E	2065m
HLC4	Calamagrostis epigeios	2022-11-17	China, Sichuan Province, Ganzi Tibetan Autonomous Prefecture, Luding County, Hualin Village	29°43′44″N, 102°17′38″ E	2065m
HLC5	Calamagrostis epigeios	2022-11-17	China, Sichuan Province, Ganzi Tibetan Autonomous Prefecture, Luding County, Hualin Village	29°43′44″N, 102°17′38″ E	2065m
HLC9	Calamagrostis epigeios	2022-11-17	China, Sichuan Province, Ganzi Tibetan Autonomous Prefecture, Luding County, Hualin Village	29°43′44″N, 102°17′38″ E	2065m
HLC14	Imperata cylindrica	2022-11-17	China, Sichuan Province, Ganzi Tibetan Autonomous Prefecture, Luding County, Hualin Village	29°43′44″N, 102°17′38″ E	2065m
HLC20	Imperata cylindrica	2022-11-17	China, Sichuan Province, Ganzi Tibetan Autonomous Prefecture, Luding County, Hualin Village	29°43′44″N, 102°17′38″ E	2065m
HLC50	Calamagrostis epigeios	2022-11-17	China, Sichuan Province, Ganzi Tibetan Autonomous Prefecture, Luding County, Hualin Village	29°43′44″N, 102°17′38″ E	2065m
HLC73	Imperata cylindrica	2022-11-17	China, Sichuan Province, Ganzi Tibetan Autonomous Prefecture, Luding County, Hualin Village	29°43′44″N, 102°17′38″ E	2065m
XGC2	Calamagrostis epigeios	2023-03-30	Luzhou City, Lu County, Xingguang Village	29°5′55′′ N, 105°27′38′′ E	295m
XGC3	Calamagrostis epigeios	2023-03-30	Luzhou City, Lu County, Xingguang Village	29°5′55′′ N, 105°27′38′′ E	295m
XGC4	Imperata cylindrica	2023-03-30	Luzhou City, Lu County, Xingguang Village	29°5′55′′ N, 105°27′38′′ E	295m
XGC5	Eleusine indica	2023-03-30	Luzhou City, Lu County, Xingguang Village	29°5′55′′ N, 105°27′38′′ E	295m
XGC6	Chloris virgata	2023-03-30	Luzhou City, Lu County, Xingguang Village	29°5′55′′ N, 105°27′38′′ E	295m
LMQ1	Calamagrostis epigeios	2023-05-24	Guangyuan City, Jiange County, Lanmaqiang	32°0'42"N, 105°24'37"E	655m
LMQ2	Imperata cylindrica	2023-05-24	Guangyuan City, Jiange County, Lanmaqiang	32°0'42"N, 105°24'37"E	655m
LMQ3	Imperata cylindrica	2023-05-24	Guangyuan City, Jiange County, Lanmaqiang	32°0'42"N, 105°24'37"E	655m
QQS2	Panicum repens	2023-05-25	Mianyang City, Zitong County, Qiqu Mountain	31°41'37"N, 105°11'8"E	725m
QQS6	Imperata cylindrica	2023-05-25	Mianyang City, Zitong County, Qiqu Mountain	31°41'37"N, 105°11'8"E	725m
QQS7	Imperata cylindrica	2023-05-25	Mianyang City, Zitong County, Qiqu Mountain	31°41'37"N, 105°11'8"E	725m
QQS13	Imperata cylindrica	2023-05-25	Mianyang City, Zitong County, Qiqu Mountain	31°41'37"N, 105°11'8"E	725m
QQS14	Panicum repens	2023-05-25	Mianyang City, Zitong County, Qiqu Mountain	31°41'37"N, 105°11'8"E	725m
QQS15	Panicum repens	2023-05-25	Mianyang City, Zitong County, Qiqu Mountain	31°41'37"N, 105°11'8"E	725m
QQS16	Panicum repens	2023-05-25	Mianyang City, Zitong County, Qiqu Mountain	31°41'37"N, 105°11'8"E	725m
SBZ2	Imperata cylindrica	2023-05-25	Mianyang City, Zitong County, Shuangbanzhen	31°49'40"N, 105°3'11"E	655m
SBZ3	Imperata cylindrica	2023-05-25	Mianyang City, Zitong County, Shuangbanzhen	31°49'40"N, 105°3'11"E	655m
YM1	Miscanthus floridulus	2023-05-27	Chengdu City, Chongzhou, Yangma Wetland Park	30°39'18"N, 103°45'3"E	492m
YM2	Miscanthus floridulus	2023-05-27	Chengdu City, Chongzhou, Yangma Wetland Park	30°39'18"N, 103°45'3"E	492m
YM3	Miscanthus floridulus	2023-05-27	Chengdu City, Chongzhou, Yangma Wetland Park	30°39'18"N, 103°45'3"E	492m
SMGZ1	Festuca elata	2023-05-28	Aba Tibetan and Qiang Autonomous Prefecture, Wenchuan County, Shuimoguzhen	30°56'4"N, 103°25'19"E	902m
SMGZ2	Festuca elata	2023-05-28	Aba Tibetan and Qiang Autonomous Prefecture, Wenchuan County, Shuimoguzhen	30°56'4"N, 103°25'19"E	902m
SMGZ3	Festuca elata	2023-05-28	Aba Tibetan and Qiang Autonomous Prefecture, Wenchuan County, Shuimoguzhen	30°56'4"N, 103°25'19"E	902m
DMG1	Panicum virgatum	2023-07-07	Aba Tibetan and Qiang Autonomous Prefecture, Wenchuan County, Damengou	31°34'2"N, 103°31'21"E	1873
DMG2	Panicum virgatum	2023-07-07	Aba Tibetan and Qiang Autonomous Prefecture, Wenchuan County, Damengou	31°34'2"N, 103°31'21"E	1873
PXC1	Imperata cylindrica	2023-07-07	Aba Tibetan and Qiang Autonomous Prefecture, Li County, Puxi Village	31°29'19"N, 103°16'52"E	2412m
PXC2	Imperata cylindrica	2023-07-07	Aba Tibetan and Qiang Autonomous Prefecture, Li County, Puxi Village	31°29'19"N, 103°16'52"E	2412m
PXC3	Imperata cylindrica	2023-07-07	Aba Tibetan and Qiang Autonomous Prefecture, Li County, Puxi Village	31°29'19"N, 103°16'52"E	2412m
PXC4	Imperata cylindrica	2023-07-07	Aba Tibetan and Qiang Autonomous Prefecture, Li County, Puxi Village	31°29'19"N, 103°16'52"E	2412m
PXC5	Imperata cylindrica	2023-07-07	Aba Tibetan and Qiang Autonomous Prefecture, Li County, Puxi Village	31°29'19"N, 103°16'52"E	2412m
PXC6	Imperata cylindrica	2023-07-07	Aba Tibetan and Qiang Autonomous Prefecture, Li County, Puxi Village	31°29'19"N, 103°16'52"E	2412m
PXC7	Calamagrostis epigeios	2023-07-07	Aba Tibetan and Qiang Autonomous Prefecture, Li County, Puxi Village	31°29'19"N, 103°16'52"E	2412m
PXC8	Imperata cylindrica	2023-07-07	Aba Tibetan and Qiang Autonomous Prefecture, Li County, Puxi Village	31°29'19"N, 103°16'52"E	2412m
PXC9	Calamagrostis epigeios	2023-07-07	Aba Tibetan and Qiang Autonomous Prefecture, Li County, Puxi Village	31°29'19"N, 103°16'52"E	2412m
PXC10	Lolium perenne	2023-07-07	Aba Tibetan and Qiang Autonomous Prefecture, Li County, Puxi Village	31°29'19"N, 103°16'52"E	2412m
PXC11	Panicum virgatum	2023-07-07	Aba Tibetan and Qiang Autonomous Prefecture, Li County, Puxi Village	31°29'19"N, 103°16'52"E	2412m
PXC12	Elymus dahuricus	2023-07-07	Aba Tibetan and Qiang Autonomous Prefecture, Li County, Puxi Village	31°29'19"N, 103°16'52"E	2412m
PXC13	Calamagrostis epigeios	2023-07-07	Aba Tibetan and Qiang Autonomous Prefecture, Li County, Puxi Village	31°29'19"N, 103°16'52"E	2412m
PXC14	Lolium perenne	2023-07-07	Aba Tibetan and Qiang Autonomous Prefecture, Li County, Puxi Village	31°29'19"N, 103°16'52"E	2412m
PXC15	Lolium perenne	2023-07-07	Aba Tibetan and Qiang Autonomous Prefecture, Li County, Puxi Village	31°29'19"N, 103°16'52"E	2412m
PXC16	Lolium perenne	2023-07-07	Aba Tibetan and Qiang Autonomous Prefecture, Li County, Puxi Village	31°29'19"N, 103°16'52"E	2412m
PXC17	Elymus dahuricus	2023-07-07	Aba Tibetan and Qiang Autonomous Prefecture, Li County, Puxi Village	31°29'19"N, 103°16'52"E	2412m
PXC18	Lolium perenne	2023-07-07	Aba Tibetan and Qiang Autonomous Prefecture, Li County, Puxi Village	31°29'19"N, 103°16'52"E	2412m
PXC19	Panicum virgatum	2023-07-07	Aba Tibetan and Qiang Autonomous Prefecture, Li County, Puxi Village	31°29'19"N, 103°16'52"E	2412m
PXC20	Elymus dahuricus	2023-07-07	Aba Tibetan and Qiang Autonomous Prefecture, Li County, Puxi Village	31°29'19"N, 103°16'52"E	2412m
PXC21	Panicum virgatum	2023-07-07	Aba Tibetan and Qiang Autonomous Prefecture, Li County, Puxi Village	31°29'19"N, 103°16'52"E	2412m
PXC22	Panicum virgatum	2023-07-07	Aba Tibetan and Qiang Autonomous Prefecture, Li County, Puxi Village	31°29'19"N, 103°16'52"E	2412m
PXC23	Lolium perenne	2023-07-07	Aba Tibetan and Qiang Autonomous Prefecture, Li County, Puxi Village	31°29'19"N, 103°16'52"E	2412m
PXC24	Lolium perenne	2023-07-07	Aba Tibetan and Qiang Autonomous Prefecture, Li County, Puxi Village	31°29'19"N, 103°16'52"E	2412m
LJT2	Pennisetum purpureum	2023-09-03	Chengdu City, Wenjiang District, Lujiatan Wetland	30°41'38"N, 103°46'5"E	495m
LJT3	Pennisetum purpureum	2023-09-03	Chengdu City, Wenjiang District, Lujiatan Wetland	30°41'38"N, 103°46'5"E	495m
LJT4	Pennisetum purpureum	2023-09-03	Chengdu City, Wenjiang District, Lujiatan Wetland	30°41'38"N, 103°46'5"E	495m
LJT5	Pennisetum purpureum	2023-09-03	Chengdu City, Wenjiang District, Lujiatan Wetland	30°41'38"N, 103°46'5"E	495m
LJT6	Pennisetum purpureum	2023-09-03	Chengdu City, Wenjiang District, Lujiatan Wetland	30°41'38"N, 103°46'5"E	495m
LJT7	Pennisetum purpureum	2023-09-03	Chengdu City, Wenjiang District, Lujiatan Wetland	30°41'38"N, 103°46'5"E	495m
